# Supplementary material for: Spinal Cord Injury Epidemiology and Causes: A Worldwide Analysis with 2050 Projections
Source: Healthcare (Basel). 2025 Oct 10;13(20):2552. doi: 10.3390/healthcare13202552 (PMC12562789; doi:10.3390/healthcare13202552)
Supplement: Supplementary file 1 [file healthcare-13-02552-s001.zip]

Archive with 1 entries (1 files):
- healthcare-3872731-supplementary.pdf
